# Supplementary material for: Deaths with COVID-19 and from all-causes following first-ever SARS-CoV-2 infection in individuals with preexisting mental disorders: A national cohort study from Czechia
Source: PLoS Med. 2024 Jul 15;21(7):e1004422. doi: 10.1371/journal.pmed.1004422 (PMC11285938; doi:10.1371/journal.pmed.1004422)
Supplement: S1 File — S1 Fig. Directed acyclic graph. S2 Fig. Cumulative probability with 95% confidence interval of death with COVID-19 up to 28 days in people with any mental disorder in epoch 1, cases ascertained by diagnosis per the International Classification of Diseases 10th Revision (ICD-10) diagnostic codes. S3 Fig. Cumulative probability with 95% confidence interval of death with COVID-19 up to 28 days in people with any mental disorder in epoch 2, cases ascertained by diagnosis per the International Classification of Diseases 10th Revision (ICD-10) diagnostic codes. S4 Fig. Cumulative probability with 95% confidence interval of death with COVID-19 up to 28 days in people with any mental disorder in epoch 3, cases ascertained by diagnosis per the International Classification of Diseases 10th Revision (ICD-10) diagnostic codes. S5 Fig. Cumulative probability with 95% confidence interval of death with COVID-19 up to 28 days in people with any mental disorder in epoch 4, cases ascertained by diagnosis per the International Classification of Diseases 10th Revision (ICD-10) diagnostic codes. S6 Fig. Cumulative probability with 95% confidence interval of death with COVID-19 up to 28 days in people with any mental disorder in epoch 5, cases ascertained by diagnosis per the International Classification of Diseases 10th Revision (ICD-10) diagnostic codes. S7 Fig. Cumulative probability with 95% confidence interval of death with COVID-19 up to 28 days in people with any mental disorder in epoch 1, cases ascertained by diagnosis per the International Classification of Diseases 10th Revision (ICD-10) diagnostic codes coupled with prescription for psychopharmaceuticals per the Anatomical Therapeutic Chemical (ATC) classification codes. S8 Fig. Cumulative probability with 95% confidence interval of death with COVID-19 up to 28 days in people with any mental disorder in epoch 2, cases ascertained by diagnosis per the International Classification of Diseases 10th Revision (ICD-10) diagnostic c [file pmed.1004422.s019.zip]

Archive with 202 entries (201 files):
- S1-S201_Figs/
- S1-S201_Figs/S100_Fig.eps
- S1-S201_Figs/S101_Fig.eps
- S1-S201_Figs/S102_Fig.eps
- S1-S201_Figs/S103_Fig.eps
- S1-S201_Figs/S104_Fig.eps
- S1-S201_Figs/S105_Fig.eps
- S1-S201_Figs/S106_Fig.eps
- S1-S201_Figs/S107_Fig.eps
- S1-S201_Figs/S108_Fig.eps
- S1-S201_Figs/S109_Fig.eps
- S1-S201_Figs/S10_Fig.eps
- S1-S201_Figs/S110_Fig.eps
- S1-S201_Figs/S111_Fig.eps
- S1-S201_Figs/S112_Fig.eps
- S1-S201_Figs/S113_Fig.eps
- S1-S201_Figs/S114_Fig.eps
- S1-S201_Figs/S115_Fig.eps
- S1-S201_Figs/S116_Fig.eps
- S1-S201_Figs/S117_Fig.eps
- S1-S201_Figs/S118_Fig.eps
- S1-S201_Figs/S119_Fig.eps
- S1-S201_Figs/S11_Fig.eps
- S1-S201_Figs/S120_Fig.eps
- S1-S201_Figs/S121_Fig.eps
- S1-S201_Figs/S122_Fig.eps
- S1-S201_Figs/S123_Fig.eps
- S1-S201_Figs/S124_Fig.eps
- S1-S201_Figs/S125_Fig.eps
- S1-S201_Figs/S126_Fig.eps
- S1-S201_Figs/S127_Fig.eps
- S1-S201_Figs/S128_Fig.eps
- S1-S201_Figs/S129_Fig.eps
- S1-S201_Figs/S12_Fig.eps
- S1-S201_Figs/S130_Fig.eps
- S1-S201_Figs/S131_Fig.eps
- S1-S201_Figs/S132_Fig.eps
- S1-S201_Figs/S133_Fig.eps
- S1-S201_Figs/S134_Fig.eps
- S1-S201_Figs/S135_Fig.eps
- S1-S201_Figs/S136_Fig.eps
- S1-S201_Figs/S137_Fig.eps
- S1-S201_Figs/S138_Fig.eps
- S1-S201_Figs/S139_Fig.eps
- S1-S201_Figs/S13_Fig.eps
- S1-S201_Figs/S140_Fig.eps
- S1-S201_Figs/S141_Fig.eps
- S1-S201_Figs/S142_Fig.eps
- S1-S201_Figs/S143_Fig.eps
- S1-S201_Figs/S144_Fig.eps
- S1-S201_Figs/S145_Fig.eps
- S1-S201_Figs/S146_Fig.eps
- S1-S201_Figs/S147_Fig.eps
- S1-S201_Figs/S148_Fig.eps
- S1-S201_Figs/S149_Fig.eps
- S1-S201_Figs/S14_Fig.eps
- S1-S201_Figs/S150_Fig.eps
- S1-S201_Figs/S151_Fig.eps
- S1-S201_Figs/S152_Fig.eps
- S1-S201_Figs/S153_Fig.eps
- S1-S201_Figs/S154_Fig.eps
- S1-S201_Figs/S155_Fig.eps
- S1-S201_Figs/S156_Fig.eps
- S1-S201_Figs/S157_Fig.eps
- S1-S201_Figs/S158_Fig.eps
- S1-S201_Figs/S159_Fig.eps
- S1-S201_Figs/S15_Fig.eps
- S1-S201_Figs/S160_Fig.eps
- S1-S201_Figs/S161_Fig.eps
- S1-S201_Figs/S162_Fig.eps
- S1-S201_Figs/S163_Fig.eps
- S1-S201_Figs/S164_Fig.eps
- S1-S201_Figs/S165_Fig.eps
- S1-S201_Figs/S166_Fig.eps
- S1-S201_Figs/S167_Fig.eps
- S1-S201_Figs/S168_Fig.eps
- S1-S201_Figs/S169_Fig.eps
- S1-S201_Figs/S16_Fig.eps
- S1-S201_Figs/S170_Fig.eps
- S1-S201_Figs/S171_Fig.eps
- S1-S201_Figs/S172_Fig.eps
- S1-S201_Figs/S173_Fig.eps
- S1-S201_Figs/S174_Fig.eps
- S1-S201_Figs/S175_Fig.eps
- S1-S201_Figs/S176_Fig.eps
- S1-S201_Figs/S177_Fig.eps
- S1-S201_Figs/S178_Fig.eps
- S1-S201_Figs/S179_Fig.eps
- S1-S201_Figs/S17_Fig.eps
- S1-S201_Figs/S180_Fig.eps
- S1-S201_Figs/S181_Fig.eps
- S1-S201_Figs/S182_Fig.eps
- S1-S201_Figs/S183_Fig.eps
- S1-S201_Figs/S184_Fig.eps
- S1-S201_Figs/S185_Fig.eps
- S1-S201_Figs/S186_fig.eps
- S1-S201_Figs/S187_Fig.eps
- S1-S201_Figs/S188_Fig.eps
- S1-S201_Figs/S189_Fig.eps
- S1-S201_Figs/S18_Fig.eps
- S1-S201_Figs/S190_Fig.eps
- S1-S201_Figs/S191_Fig.eps
- S1-S201_Figs/S192_Fig.eps
- S1-S201_Figs/S193_Fig.eps
- S1-S201_Figs/S194_Fig.eps
- S1-S201_Figs/S195_Fig.eps
- S1-S201_Figs/S196_Fig.eps
- S1-S201_Figs/S197_Fig.eps
- S1-S201_Figs/S198_Fig.eps
- S1-S201_Figs/S199_Fig.eps
- S1-S201_Figs/S19_Fig.eps
- S1-S201_Figs/S1_Fig.eps
- S1-S201_Figs/S200_Fig.eps
- S1-S201_Figs/S201_Fig.eps
- S1-S201_Figs/S20_Fig.eps
- S1-S201_Figs/S21_Fig.eps
- S1-S201_Figs/S22_Fig.eps
- S1-S201_Figs/S23_Fig.eps
- S1-S201_Figs/S24_Fig.eps
- S1-S201_Figs/S25_Fig.eps
- S1-S201_Figs/S26_Fig.eps
- S1-S201_Figs/S27_Fig.eps
- S1-S201_Figs/S28_Fig.eps
- S1-S201_Figs/S29_Fig.eps
- S1-S201_Figs/S2_Fig.eps
- S1-S201_Figs/S30_Fig.eps
- S1-S201_Figs/S31_Fig.eps
- S1-S201_Figs/S32_Fig.eps
- S1-S201_Figs/S33_Fig.eps
- S1-S201_Figs/S34_Fig.eps
- S1-S201_Figs/S35_Fig.eps
- S1-S201_Figs/S36_Fig.eps
- S1-S201_Figs/S37_Fig.eps
- S1-S201_Figs/S38_Fig.eps
- S1-S201_Figs/S39_Fig.eps
- S1-S201_Figs/S3_Fig.eps
- S1-S201_Figs/S40_Fig.eps
- S1-S201_Figs/S41_Fig.eps
- S1-S201_Figs/S42_Fig.eps
- S1-S201_Figs/S43_Fig.eps
- S1-S201_Figs/S44_Fig.eps
- S1-S201_Figs/S45_Fig.eps
- S1-S201_Figs/S46_Fig.eps
- S1-S201_Figs/S47_Fig.eps
- S1-S201_Figs/S48_Fig.eps
- S1-S201_Figs/S49_Fig.eps
- S1-S201_Figs/S4_Fig.eps
- S1-S201_Figs/S50_Fig.eps
- S1-S201_Figs/S51_Fig.eps
- S1-S201_Figs/S52_Fig.eps
- S1-S201_Figs/S53_Fig.eps
- S1-S201_Figs/S54_Fig.eps
- S1-S201_Figs/S55_Fig.eps
- S1-S201_Figs/S56_Fig.eps
- S1-S201_Figs/S57_Fig.eps
- S1-S201_Figs/S58_Fig.eps
- S1-S201_Figs/S59_Fig.eps
- S1-S201_Figs/S5_Fig.eps
- S1-S201_Figs/S60_Fig.eps
- S1-S201_Figs/S61_Fig.eps
- S1-S201_Figs/S62_Fig.eps
- S1-S201_Figs/S63_Fig.eps
- S1-S201_Figs/S64_Fig.eps
- S1-S201_Figs/S65_Fig.eps
- S1-S201_Figs/S66_Fig.eps
- S1-S201_Figs/S67_Fig.eps
- S1-S201_Figs/S68_Fig.eps
- S1-S201_Figs/S69_Fig.eps
- S1-S201_Figs/S6_Fig.eps
- S1-S201_Figs/S70_Fig.eps
- S1-S201_Figs/S71_Fig.eps
- S1-S201_Figs/S72_Fig.eps
- S1-S201_Figs/S73_Fig.eps
- S1-S201_Figs/S74_Fig.eps
- S1-S201_Figs/S75_Fig.eps
- S1-S201_Figs/S76_Fig.eps
- S1-S201_Figs/S77_Fig.eps
- S1-S201_Figs/S78_Fig.eps
- S1-S201_Figs/S79_Fig.eps
- S1-S201_Figs/S7_Fig.eps
- S1-S201_Figs/S80_Fig.eps
- S1-S201_Figs/S81_Fig.eps
- S1-S201_Figs/S82_Fig.eps
- S1-S201_Figs/S83_Fig.eps
- S1-S201_Figs/S84_Fig.eps
- S1-S201_Figs/S85_Fig.eps
- S1-S201_Figs/S86_Fig.eps
- S1-S201_Figs/S87_Fig.eps
- S1-S201_Figs/S88_Fig.eps
- S1-S201_Figs/S89_Fig.eps
- S1-S201_Figs/S8_Fig.eps
- S1-S201_Figs/S90_Fig.eps
- S1-S201_Figs/S91_Fig.eps
- S1-S201_Figs/S92_Fig.eps
- S1-S201_Figs/S93_Fig.eps
- S1-S201_Figs/S94_Fig.eps
- S1-S201_Figs/S95_Fig.eps
- S1-S201_Figs/S96_Fig.eps
- S1-S201_Figs/S97_Fig.eps
- S1-S201_Figs/S98_Fig.eps
- S1-S201_Figs/S99_Fig.eps
- S1-S201_Figs/S9_Fig.eps
